# Supplementary material for: LncRNA NDUFA6-DT: A Comprehensive Analysis of a Potential LncRNA Biomarker and Its Regulatory Mechanisms in Gliomas
Source: Genes (Basel). 2024 Apr 11;15(4):483. doi: 10.3390/genes15040483 (PMC11050413; doi:10.3390/genes15040483)
Supplement: Supplementary file 1 [file genes-15-00483-s001.zip]

Archive with 1 entries (1 files):
- genes-2943378-supplementary.pdf
